# Supplementary material for: Anti-Inflammatory Klotho Protein Serum Concentration Correlates with Interferon Gamma Expression Related to the Cellular Activity of Both NKT-like and T Cells in the Process of Human Aging
Source: Int J Mol Sci. 2023 May 7;24(9):8393. doi: 10.3390/ijms24098393 (PMC10179552; doi:10.3390/ijms24098393)
Supplement: Supplementary file 1 [file ijms-24-08393-s001.zip]

Archive with 1 entries (1 files):
- ijms-2323032-supplementary.pdf
